# Supplementary material for: Supramolecular Organogels Based on Cinnarizine as a Potential Gastroretentive System: In Vitro and In Silico Simulations
Source: Gels. 2026 Jan 8;12(1):58. doi: 10.3390/gels12010058 (PMC12841481; doi:10.3390/gels12010058)
Supplement: Supplementary file 1 [file gels-12-00058-s001.zip]

Archive with 4 entries (4 files):
- supplementary File S4.pdf
- supplementary File S1.pdf
- supplementary File S2.pdf
- supplementary File S3.pdf
